# Supplementary material for: Development of Potent and Selective RIPK1 Degraders Targeting Its Nonenzymatic Function for Cancer Treatment
Source: J Med Chem. 2025 Jul 16;68(14):15120–36. doi: 10.1021/acs.jmedchem.5c01340 (PMC12283027; doi:10.1021/acs.jmedchem.5c01340)
Supplement: Supplementary file 2 [file jm5c01340_si_002.csv]

Compound	Structure	DC50 (HEK293T-RIPK1-HiBiT cell line)	Dmax (HEK293T-RIPK1-HiBiT cell line)
204-2	CC1=C(C2=CC=C([C@@H](NC([C@H](C3)N(C([C@@H](NC(COC4=CC=C(C=C4)CCNC(CN5C=C(C(C6=C7C(C8=CC=C9N(CCC9=C8)C(CC%10=CC=CC=C%10)=O)=CS6)=CN=C7N)C=N5)=O)=O)C(C)(C)C)=O)C[C@@H]3O)=O)C)C=C2)SC=N1	<0.1 nM	95%
204-4	CC1=C(C2=CC=C([C@@H](NC([C@H](C3)N(C([C@@H](NC(CCOC4=CC=C(C=C4)CCNC(CN5C=C(C(C6=C7C(C8=CC=C9N(CCC9=C8)C(CC%10=CC=CC=C%10)=O)=CS6)=CN=C7N)C=N5)=O)=O)C(C)(C)C)=O)C[C@@H]3O)=O)C)C=C2)SC=N1	<0.1 nM	96%
204-6	CC1=C(C2=CC=C([C@@H](NC([C@H](C3)N(C([C@@H](NC(CCCOC4=CC=C(C=C4)CCNC(CN5C=C(C(C6=C7C(C8=CC=C9N(CCC9=C8)C(CC%10=CC=CC=C%10)=O)=CS6)=CN=C7N)C=N5)=O)=O)C(C)(C)C)=O)C[C@@H]3O)=O)C)C=C2)SC=N1	0.17 nM	81%
208-2	O=C(CC1=CC=CC=C1)N2C3=CC=C(C4=CSC5=C4C(N)=NC=C5C6=CN(CC(NCCOCCOCC(N[C@H](C(N7C[C@H](O)C[C@H]7C(N[C@@H](C)C8=CC=C(C9=C(C)N=CS9)C=C8)=O)=O)C(C)(C)C)=O)=O)N=C6)C=C3CC2	10.68 nM	78%
208-4	O=C(CC1=CC=CC=C1)N2C3=CC=C(C4=CSC5=C4C(N)=NC=C5C6=CN(CC(NCCOCCOCCOCC(N[C@H](C(N7C[C@H](O)C[C@H]7C(N[C@@H](C)C8=CC=C(C9=C(C)N=CS9)C=C8)=O)=O)C(C)(C)C)=O)=O)N=C6)C=C3CC2	7.97 nM	75%
208-6	O=C(CC1=CC=CC=C1)N2C3=CC=C(C4=CSC5=C4C(N)=NC=C5C6=CN(CC(NCCOCCOCCOCCOCC(N[C@H](C(N7C[C@H](O)C[C@H]7C(N[C@@H](C)C8=CC=C(C9=C(C)N=CS9)C=C8)=O)=O)C(C)(C)C)=O)=O)N=C6)C=C3CC2	8.96 nM	55%
214-6	O=C(CC1=CC=CC=C1)N2C3=CC=C(C4=CSC5=C4C(N)=NC=C5C6=CN(CC(NCC7=CC=C(OCC(N[C@H](C(N8C[C@H](O)C[C@H]8C(N[C@@H](C)C9=CC=C(C%10=C(C)N=CS%10)C=C9)=O)=O)C(C)(C)C)=O)C=C7)=O)N=C6)C=C3CC2	10.15 nM	71%
214-7	O=C(CC1=CC=CC=C1)N2C3=CC=C(C4=CSC5=C4C(N)=NC=C5C6=CN(CC(NCC7=CC=C(OCCCC(N[C@H](C(N8C[C@H](O)C[C@H]8C(N[C@@H](C)C9=CC=C(C%10=C(C)N=CS%10)C=C9)=O)=O)C(C)(C)C)=O)C=C7)=O)N=C6)C=C3CC2	14.34 nM	81%
214-8	O=C(CC1=CC=CC=C1)N2C3=CC=C(C4=CSC5=C4C(N)=NC=C5C6=CN(CC(NCC7=CC=C(OCCCCC(N[C@H](C(N8C[C@H](O)C[C@H]8C(N[C@@H](C)C9=CC=C(C%10=C(C)N=CS%10)C=C9)=O)=O)C(C)(C)C)=O)C=C7)=O)N=C6)C=C3CC2	<0.1 nM	90%
214-9	O=C(CC1=CC=CC=C1)N2C3=CC=C(C4=CSC5=C4C(N)=NC=C5C6=CN(CC(NCC7=CC=C(OCCCCCC(N[C@H](C(N8C[C@H](O)C[C@H]8C(N[C@@H](C)C9=CC=C(C%10=C(C)N=CS%10)C=C9)=O)=O)C(C)(C)C)=O)C=C7)=O)N=C6)C=C3CC2	<0.1 nM	87%
214-10	O=C(CC1=CC=CC=C1)N2C3=CC=C(C4=CSC5=C4C(N)=NC=C5C6=CN(CC(NCC7=CC=C(OCCCCCCC(N[C@H](C(N8C[C@H](O)C[C@H]8C(N[C@@H](C)C9=CC=C(C%10=C(C)N=CS%10)C=C9)=O)=O)C(C)(C)C)=O)C=C7)=O)N=C6)C=C3CC2	0.86 nM	92%
216-9	O=C(CC1=CC=CC=C1)N2C3=CC=C(C4=CSC5=C4C(N)=NC=C5C6=CN(CC(NCC(N[C@H](C(N7C[C@H](O)C[C@H]7C(N[C@@H](C)C8=CC=C(C9=C(C)N=CS9)C=C8)=O)=O)C(C)(C)C)=O)=O)N=C6)C=C3CC2	>1000 nM	1%
216-10	O=C(CC1=CC=CC=C1)N2C3=CC=C(C4=CSC5=C4C(N)=NC=C5C6=CN(CC(NCCC(N[C@H](C(N7C[C@H](O)C[C@H]7C(N[C@@H](C)C8=CC=C(C9=C(C)N=CS9)C=C8)=O)=O)C(C)(C)C)=O)=O)N=C6)C=C3CC2	>1000 nM	25%
216-11	O=C(CC1=CC=CC=C1)N2C3=CC=C(C4=CSC5=C4C(N)=NC=C5C6=CN(CC(NCCCC(N[C@H](C(N7C[C@H](O)C[C@H]7C(N[C@@H](C)C8=CC=C(C9=C(C)N=CS9)C=C8)=O)=O)C(C)(C)C)=O)=O)N=C6)C=C3CC2	7.32 nM	62%
216-12	O=C(CC1=CC=CC=C1)N2C3=CC=C(C4=CSC5=C4C(N)=NC=C5C6=CN(CC(NCCCCC(N[C@H](C(N7C[C@H](O)C[C@H]7C(N[C@@H](C)C8=CC=C(C9=C(C)N=CS9)C=C8)=O)=O)C(C)(C)C)=O)=O)N=C6)C=C3CC2	13.27 nM	51%
216-13	O=C(CC1=CC=CC=C1)N2C3=CC=C(C4=CSC5=C4C(N)=NC=C5C6=CN(CC(NCCCCCC(N[C@H](C(N7C[C@H](O)C[C@H]7C(N[C@@H](C)C8=CC=C(C9=C(C)N=CS9)C=C8)=O)=O)C(C)(C)C)=O)=O)N=C6)C=C3CC2	0.11 nM	93%
216-14	O=C(CC1=CC=CC=C1)N2C3=CC=C(C4=CSC5=C4C(N)=NC=C5C6=CN(CC(NCCCCCCC(N[C@H](C(N7C[C@H](O)C[C@H]7C(N[C@@H](C)C8=CC=C(C9=C(C)N=CS9)C=C8)=O)=O)C(C)(C)C)=O)=O)N=C6)C=C3CC2	0.78 nM	88%
216-15	O=C(CC1=CC=CC=C1)N2C3=CC=C(C4=CSC5=C4C(N)=NC=C5C6=CN(CC(NCCCCCCCC(N[C@H](C(N7C[C@H](O)C[C@H]7C(N[C@@H](C)C8=CC=C(C9=C(C)N=CS9)C=C8)=O)=O)C(C)(C)C)=O)=O)N=C6)C=C3CC2	<0.1 nM	94%
216-16	O=C(CC1=CC=CC=C1)N2C3=CC=C(C4=CSC5=C4C(N)=NC=C5C6=CN(CC(NCCCCCCCCC(N[C@H](C(N7C[C@H](O)C[C@H]7C(N[C@@H](C)C8=CC=C(C9=C(C)N=CS9)C=C8)=O)=O)C(C)(C)C)=O)=O)N=C6)C=C3CC2	<0.1 nM	93%
217-10	O=C(CC1=CC=CC=C1)N2C3=CC=C(C4=CSC5=C4C(N)=NC=C5C6=CN(CC(NC7=CC=C(OCC(N[C@H](C(N8C[C@H](O)C[C@H]8C(N[C@@H](C)C9=CC=C(C%10=C(C)N=CS%10)C=C9)=O)=O)C(C)(C)C)=O)C=C7)=O)N=C6)C=C3CC2	<0.1 nM	96%
217-11	O=C(CC1=CC=CC=C1)N2C3=CC=C(C4=CSC5=C4C(N)=NC=C5C6=CN(CC(NC7=CC=C(OCCCC(N[C@H](C(N8C[C@H](O)C[C@H]8C(N[C@@H](C)C9=CC=C(C%10=C(C)N=CS%10)C=C9)=O)=O)C(C)(C)C)=O)C=C7)=O)N=C6)C=C3CC2	<0.1 nM	95%
217-12	O=C(CC1=CC=CC=C1)N2C3=CC=C(C4=CSC5=C4C(N)=NC=C5C6=CN(CC(NC7=CC=C(OCCCCC(N[C@H](C(N8C[C@H](O)C[C@H]8C(N[C@@H](C)C9=CC=C(C%10=C(C)N=CS%10)C=C9)=O)=O)C(C)(C)C)=O)C=C7)=O)N=C6)C=C3CC2	<0.1 nM	93%
217-13	O=C(CC1=CC=CC=C1)N2C3=CC=C(C4=CSC5=C4C(N)=NC=C5C6=CN(CC(NC7=CC=C(OCCCCCC(N[C@H](C(N8C[C@H](O)C[C@H]8C(N[C@@H](C)C9=CC=C(C%10=C(C)N=CS%10)C=C9)=O)=O)C(C)(C)C)=O)C=C7)=O)N=C6)C=C3CC2	<0.1 nM	92%
224-5	O=C(CC1=CC=CC=C1)N2C3=CC=C(C4=CSC5=C4C(N)=NC=C5C6=CN(CC(NCC7=CC=C(OCCOCC(N[C@H](C(N8C[C@H](O)C[C@H]8C(N[C@@H](C)C9=CC=C(C%10=C(C)N=CS%10)C=C9)=O)=O)C(C)(C)C)=O)C=C7)=O)N=C6)C=C3CC2	1.78 nM	93%
224-6	O=C(CC1=CC=CC=C1)N2C3=CC=C(C4=CSC5=C4C(N)=NC=C5C6=CN(CC(NCCC7=CC=C(OCCOCC(N[C@H](C(N8C[C@H](O)C[C@H]8C(N[C@@H](C)C9=CC=C(C%10=C(C)N=CS%10)C=C9)=O)=O)C(C)(C)C)=O)C=C7)=O)N=C6)C=C3CC2	1.89 nM	93%
224-7	O=C(CC1=CC=CC=C1)N2C3=CC=C(C4=CSC5=C4C(N)=NC=C5C6=CN(CC(NCC7=CC=C(OCCOCCOCC(N[C@H](C(N8C[C@H](O)C[C@H]8C(N[C@@H](C)C9=CC=C(C%10=C(C)N=CS%10)C=C9)=O)=O)C(C)(C)C)=O)C=C7)=O)N=C6)C=C3CC2	2.91 nM	93%
224-8	O=C(CC1=CC=CC=C1)N2C3=CC=C(C4=CSC5=C4C(N)=NC=C5C6=CN(CC(NCCC7=CC=C(OCCOCCOCC(N[C@H](C(N8C[C@H](O)C[C@H]8C(N[C@@H](C)C9=CC=C(C%10=C(C)N=CS%10)C=C9)=O)=O)C(C)(C)C)=O)C=C7)=O)N=C6)C=C3CC2	2.69 nM	92%
225-2	O=C(N[C@H](C(N1C[C@H](O)C[C@H]1C(N[C@@H](C)C2=CC=C(C3=C(C)N=CS3)C=C2)=O)=O)C(C)(C)C)CN4CCN(C5CCN(C(CN6N=CC(C7=CN=C(N)C8=C7SC=C8C9=CC=C(N(C(CC%10=CC=CC=C%10)=O)CC%11)C%11=C9)=C6)=O)CC5)CC4	7.94 nM	91%
225-3	O=C(N[C@H](C(N1C[C@H](O)C[C@H]1C(N[C@@H](C)C2=CC=C(C3=C(C)N=CS3)C=C2)=O)=O)C(C)(C)C)CN4CCN(C(CN5N=CC(C6=CN=C(N)C7=C6SC=C7C8=CC=C(N(C(CC9=CC=CC=C9)=O)CC%10)C%10=C8)=C5)=O)CC4	1.09 nM	87%
225-4	O=C(N[C@H](C(N1C[C@H](O)C[C@H]1C(N[C@@H](C)C2=CC=C(C3=C(C)N=CS3)C=C2)=O)=O)C(C)(C)C)CN4CCN(CC5CCN(C(CN6N=CC(C7=CN=C(N)C8=C7SC=C8C9=CC=C(N(C(CC%10=CC=CC=C%10)=O)CC%11)C%11=C9)=C6)=O)CC5)CC4	0.71 nM	93%
225-5	O=C(CN1C=C(C(C2=C3C(C4=CC=C5N(CCC5=C4)C(CC6=CC=CC=C6)=O)=CS2)=CN=C3N)C=N1)N7CCC(CN(CC8)CCC8CN9CCN(CC9)CC(N[C@@H](C(C)(C)C)C(N%10[C@@H](C[C@H](C%10)O)C(N[C@H](C(C=C%11)=CC=C%11C(SC=N%12)=C%12C)C)=O)=O)=O)CC7	<0.1 nM	93%
225-6	O=C(CN1C=C(C(C2=C3C(C4=CC=C5N(CCC5=C4)C(CC6=CC=CC=C6)=O)=CS2)=CN=C3N)C=N1)NCCN7CCC(C(N[C@@H](C(C)(C)C)C(N8[C@@H](C[C@H](C8)O)C(N[C@H](C(C=C9)=CC=C9C(SC=N%10)=C%10C)C)=O)=O)=O)CC7	>1000 nM	34%
225-7	O=C(C1CCN(CCCNC(CN2N=CC(C3=CN=C(N)C4=C3SC=C4C5=CC=C(N(C(CC6=CC=CC=C6)=O)CC7)C7=C5)=C2)=O)CC1)N[C@H](C(N8C[C@H](O)C[C@H]8C(N[C@@H](C)C9=CC=C(C%10=C(C)N=CS%10)C=C9)=O)=O)C(C)(C)C	>1000 nM	22%
229-1	O=C(N[C@H](C(N1C[C@H](O)C[C@H]1C(N[C@@H](C)C2=CC=C(C3=C(C)N=CS3)C=C2)=O)=O)C(C)(C)C)CCCCCN4CCN(C(CN5N=CC(C6=CN=C(N)C7=C6SC=C7C8=CC=C(N(C(CC9=CC=CC=C9)=O)CC%10)C%10=C8)=C5)=O)CC4	13.48 nM	58%
229-2	O=C(N[C@H](C(N1C[C@H](O)C[C@H]1C(N[C@@H](C)C2=CC=C(C3=C(C)N=CS3)C=C2)=O)=O)C(C)(C)C)CCCCNC4CCN(C(CN5N=CC(C6=CN=C(N)C7=C6SC=C7C8=CC=C(N(C(CC9=CC=CC=C9)=O)CC%10)C%10=C8)=C5)=O)CC4	>1000 nM	9%
229-3	O=C(CCN(CC1)CCN1C(CNC(CN2N=CC(C3=CN=C(N)C4=C3SC=C4C5=CC=C(N(C(CC6=CC=CC=C6)=O)CC7)C7=C5)=C2)=O)=O)N[C@H](C(N8C[C@H](O)C[C@H]8C(N[C@@H](C)C9=CC=C(C%10=C(C)N=CS%10)C=C9)=O)=O)C(C)(C)C	>1000 nM	5%
229-4	O=C(CCN(CC1)CCN1CCNC(CN2N=CC(C3=CN=C(N)C4=C3SC=C4C5=CC=C(N(C(CC6=CC=CC=C6)=O)CC7)C7=C5)=C2)=O)N[C@H](C(N8C[C@H](O)C[C@H]8C(N[C@@H](C)C9=CC=C(C%10=C(C)N=CS%10)C=C9)=O)=O)C(C)(C)C	>1000 nM	25%
